# Supplementary material for: Systemic Optimization of Gene Electrotransfer Protocol Using Hard-to-Transfect UT-7 Cell Line as a Model
Source: Biomedicines. 2022 Oct 24;10(11):2687. doi: 10.3390/biomedicines10112687 (PMC9687892; doi:10.3390/biomedicines10112687)
Supplement: Supplementary file 1 [file biomedicines-10-02687-s001.zip]

Archive with 1 entries (1 files):
- biomedicines-1931807-supplementary.xlsx
