# Supplementary material for: Systemic Optimization of Gene Electrotransfer Protocol Using Hard-to-Transfect UT-7 Cell Line as a Model
Source: Biomedicines. 2022 Oct 24;10(11):2687. doi: 10.3390/biomedicines10112687 (PMC9687892; doi:10.3390/biomedicines10112687)
Supplement: Supplementary file 1 [file biomedicines-10-02687-s001.zip › biomedicines-1931807-supplementary.xlsx]

## Sheet: Sheet1
Table S1. Table results of one-way ANOVA, followed by a post-hoc Tukey multiple comparison test. P<0.05 value was considered statistically significant. Significant differences are marked in red.
	P-value
	UT7	UT7+pEGFP	1200 V/cm 100 µs	1400 V/cm 100 µs	1600 V/cm 100 µs	1800 V/cm 100 µs	1200 V/cm 250 µs	1400 V/cm 250 µs	1600 V/cm 250 µs	1800 V/cm 250 µs	1200 V/cm 500 µs	1400 V/cm 500 µs	1600 V/cm 500 µs	1200 V/cm 750 µs	1400 V/cm 750 µs
UT7		1.000	<0.001	0.015	<0.001	<0.001	<0.001	<0.001	<0.001	<0.001	<0.001	<0.001	<0.001	<0.001	0.186
UT7+pEGFP	1.000		<0.001	0.007	<0.001	<0.001	<0.001	<0.001	<0.001	<0.001	<0.001	<0.001	<0.001	<0.001	0.111
1200 V/cm 100 µs	<0.001	<0.001		0.999	1.000	1.000	0.950	0.432	0.050	0.503	0.001	0.051	<0.001	0.019	0.821
1400 V/cm 100 µs	0.015	0.007	0.999		0.998	0.975	0.391	0.038	0.001	0.051	<0.001	0.002	<0.001	<0.001	0.999848
1600 V/cm 100 µs	<0.001	<0.001	1.000	0.998		1	0.968	0.498	0.065	0.571	0.001	0.066	<0.001	0.026	0.766
1800 V/cm 100 µs	<0.001	<0.001	1.000	0.975	1.000		0.997	0.744	0.159	0.805	0.003	0.162	<0.001	0.071	0.523
1200 V/cm 250 µs	<0.001	<0.001	0.950	0.391	0.962	0.997		1.000	0.995	1.000	0.262	0.957	0.027	0.852	0.057
1400 V/cm 250 µs	<0.001	<0.001	0.432	0.038	0.498	0.744	1.000		1.000	1.000	0.627	1.000	0.105	0.994	0.002
1600 V/cm 250 µs	<0.001	<0.001	0.050	0.001	0.065	0.159	0.955	1.000		0.999	0.993	1.000	0.629	1.000	<0.001
1800 V/cm 250 µs	<0.001	<0.001	0.503	0.051	0.571	0.805	1.000	1.000	0.999		0.554	0.999	0.081	0.988	0.003
1200 V/cm 500 µs	<0.001	<0.001	0.001	<0.001	0.001	0.003	0.262	0.627	0.993	0.554		0.992	1.000	1.000	<0.001
1400 V/cm 500 µs	<0.001	<0.001	0.051	0.002	0.066	0.162	0.957	1.000	1.000	0.999	0.992		0.623	1.000	<0.001
1600 V/cm 500 µs	<0.001	<0.001	<0.001	<0.001	<0.001	<0.001	0.027	0.105	0.629	0.081	1.000	0.623		0.831	<0.001
1200 V/cm 750 µs	<0.001	<0.001	0.019	<0.001	0.026	0.071	0.852	0.994	1.000	0.988	1.000	1.000	0.831		<0.001
1400 V/cm 750 µs	0.186	0.111	0.821	1.000	0.766	0.523	0.057	0.002	<0.001	0.003	<0.001	<0.001	<0.001	<0.001
Table S2. Table results of one-way ANOVA, followed by a post-hoc Tukey multiple comparison test. P<0.05 value was considered statistically significant. Significant differences are marked in red.
	P-value
			80µM ZnSO4						100 µM ZnSO4
	UT7	UT7+pEGFP	1400 V/cm 250 µs	1600 V/cm 250 µs	1800 V/cm 250 µs	1200 V/cm 500 µs	1400 V/cm 500 µs	1200 V/cm 750 µs	1400 V/cm 250 µs	1600 V/cm 250 µs	1800 V/cm 250 µs	1200 V/cm 500 µs	1400 V/cm 500 µs	1200 V/cm 750 µs
UT7		1.000	<0.001	<0.001	<0.001	<0.001	<0.001	0.039	<0.001	<0.001	<0.001	<0.001	<0.001	0.222
UT7+pEGFP	1.000		<0.001	<0.001	<0.001	<0.001	<0.001	0.035	<0.001	<0.001	<0.001	<0.001	<0.001	0.202
1400 V/cm 250 µs (80 µM ZnSO4)	<0.001	<0.001		1.000	1.000	1.000	1.000	0.020	0.998	1.000	1.000	1.000	0.896	0.002
1600 V/cm 250 µs (80 µM ZnSO4)	<0.001	<0.001	1.000		1.000	1.000	1.000	0.018	0.997	1.000	1.000	1.000	0.881	0.002
1800 V/cm 250 µs (80 µM ZnSO4)	<0.001	<0.001	1.000	1.000		0.964	1.000	0.089	1.000	1.000	1.000	1.000	0.996	0.012
1200 V/cm 500 µs (80 µM ZnSO4)	<0.001	<0.001	1.000	1.000	0.964		0.999	0.001	0.780	0.928	0.991	0.989	0.356	<0.001
1400 V/cm 500 µs (80 µM ZnSO4)	<0.001	<0.001	1.000	1.000	1.000	0.999		0.025	0.999	1.000	1.000	1.000	0.921	0.003
1200 V/cm 750 µs (80 µM ZnSO4)	0.039	0.035	0.020	0.018	0.089	0.001	0.025		0.246	0.124	0.051	0.055	0.648	1.000
1400 V/cm 250 µs (100 µM ZnSO4)	<0.001	<0.001	0.998	0.997	1.000	0.780	0.999	0.246		1.000	1.000	1.000	1.000	0.045
1600 V/cm 250 µs (100 µM ZnSO4)	<0.001	<0.001	1.000	1.000	1.000	0.928	1.000	0.124	1.000		1.000	1.000	0.999	0.019
1800 V/cm 250 µs (100 µM ZnSO4)	<0.001	<0.001	1.000	1.000	1.000	0.991	1.000	0.051	1.000	1.000		1.000	0.980	0.006
1200 V/cm 500 µs (100 µM ZnSO4)	<0.001	<0.001	1.000	1.000	1.000	0.989	1.000	0.055	1.000	1.000	1.000		0.984	0.007
1400 V/cm 500 µs (100 µM ZnSO4)	<0.001	<0.001	0.896	0.881	0.996	0.356	0.921	0.648	1.000	0.999	0.980	0.984		0.203
1200 V/cm 750 µs (100 µM ZnSO4)	0.222	0.202	0.002	0.002	0.012	<0.001	0.003	1.000	0.045	0.019	0.006	0.007	0.203
Table S3. Table results of one-way ANOVA, followed by a post-hoc Tukey multiple comparison test. P<0.05 value was considered statistically significant. Significant differences are marked in red.
	P-value
	UT7	0 V/cm (200 µg/ml pEGFP)	1200 V/cm (20 µg/ml pEGFP)	1400 V/cm (20 µg/ml pEGFP)	1200 V/cm (50 µg/ml pEGFP)	1400 kV/cm (50 µg/ml pEGFP)	1200 V/cm (100 µg/ml pEGFP)	1400 V/cm (100 µg/ml pEGFP)	1200 V/cm (200 µg/ml pEGFP)	1400 V/cm (200 µg/ml pEGFP)
UT7		1.000	0.678	0.209	0.002	<0.001	<0.001	<0.001	<0.001	<0.001
0 V/cm (200 µg/ml pEGFP)	1.000		0.427	0.093	0.001	<0.001	<0.001	<0.001	<0.001	<0.001
1200 V/cm (20 µg/ml pEGFP)	0.678	0.427		0.998	0.208	0.0367544	<0.001	<0.001	<0.001	<0.001
1400 V/cm (20 µg/ml pEGFP)	0.209	0.093	0.998		0.677	0.224	<0.001	<0.001	<0.001	<0.001
1200 V/cm (50 µg/ml pEGFP)	0.002	0.001	0.208	0.677		0.999	0.00735824	0.001	<0.001	<0.001
1400 kV/cm (50 µg/ml pEGFP)	<0.001	<0.001	0.037	0.224	0.999		0.056	0.010	<0.001	<0.001
1200 V/cm (100 µg/ml pEGFP)	<0.001	<0.001	<0.001	<0.001	0.007	0.056		1.000	0.002	<0.001
1400 V/cm (100 µg/ml pEGFP)	<0.001	<0.001	<0.001	<0.001	0.001	0.010	1.000		0.015	<0.001
1200 V/cm (200 µg/ml pEGFP)	<0.001	<0.001	<0.001	<0.001	<0.001	<0.001	0.002	0.015		0.808
1400 V/cm (200 µg/ml pEGFP)	<0.001	<0.001	<0.001	<0.001	<0.001	<0.001	<0.001	<0.001	0.808
